# Supplementary material for: Development of a Novel Gas-Sensing Platform Based on a Network of Metal Oxide Nanowire Junctions Formed on a Suspended Carbon Nanomesh Backbone
Source: Sensors (Basel). 2021 Jul 1;21(13):4525. doi: 10.3390/s21134525 (PMC8272173; doi:10.3390/s21134525)
Supplement: Supplementary file 1 [file sensors-21-04525-s001.zip]

Archive with 1 entries (1 files):
- sensors-1258410-supplementary.pdf
